# Supplementary material for: Rat Group IIA Secreted Phospholipase A2 Binds to Cytochrome c Oxidase and Inhibits Its Activity: A Possible Episode in the Development of Alzheimer’s Disease
Source: Int J Mol Sci. 2022 Oct 15;23(20):12368. doi: 10.3390/ijms232012368 (PMC9604285; doi:10.3390/ijms232012368)
Supplement: Supplementary file 1 [file ijms-23-12368-s001.zip]

Archive with 1 entries (1 files):
- ijms-1933684-supplementary.pdf
